# Supplementary material for: Intraspecific morphological variation and environmental drivers in Macleania rupestris: a model-based population classification
Source: Front Plant Sci. 2025 Aug 12;16:1645659. doi: 10.3389/fpls.2025.1645659 (PMC12378330; doi:10.3389/fpls.2025.1645659)
Supplement: Supplementary file 2 [file DataSheet1.zip]

Archive with 7 entries (6 files):
- Supplementary Code/
- Supplementary Code/1. Supplementary_Code_1.R
- Supplementary Code/2. Data_with_groups_best_variables.xlsx
- Supplementary Code/3. New_Plants_Classification.xlsx
- Supplementary Code/4. rf_model_cv.RData
- Supplementary Code/5. Variable_Importance.xlsx
- Supplementary Code/Read.txt
