# Supplementary material for: Intraspecific morphological variation and environmental drivers in Macleania rupestris: a model-based population classification
Source: Front Plant Sci. 2025 Aug 12;16:1645659. doi: 10.3389/fpls.2025.1645659 (PMC12378330; doi:10.3389/fpls.2025.1645659)
Supplement: Supplementary file 2 [file DataSheet1.zip › Supplementary Code/1. Supplementary_Code_1.R]

# Random Forest Classification for Plant Functional Groups 
# Using Hellinger-Transformed Traits with Cross-Validation and Independent Testing

# 1. Load required libraries
packages <- c("dplyr", "randomForest", "readxl", "openxlsx", 
              "ggplot2", "caret", "reshape2", "patchwork")

missing_packages <- packages[!packages %in% installed.packages()[, "Package"]]
if (length(missing_packages)) install.packages(missing_packages)
lapply(packages, library, character.only = TRUE)

# 2. Load and prepare the dataset
#Place your directory here
#Enter only the most important variables

setwd("C:/Users/aoswa/Documents/R_CP/Articulos/Joyapa")
data <- read_excel("Data_with_groups_best_variables.xlsx") %>% na.omit()
selected_vars <- c("SNF", "H", "FWD", "FL", "P")

# 3. Hellinger normalization per row (with zero protection)
data_hell <- data %>%
  rowwise() %>%
  mutate(across(all_of(selected_vars), 
                ~ ifelse(sum(c_across(all_of(selected_vars))^2) == 0, 0,
                         . / sqrt(sum(c_across(all_of(selected_vars))^2))),
                .names = "Hellinger_{col}")) %>%
  ungroup()

# 4. Prepare data for Random Forest
rf_data <- data_hell %>%
  select(starts_with("Hellinger"), Groups) %>%
  mutate(Groups = as.factor(Groups))
levels(rf_data$Groups) <- make.names(levels(rf_data$Groups))

# 5. Split data for independent testing
set.seed(123)
index <- createDataPartition(rf_data$Groups, p = 0.7, list = FALSE)
train_data <- rf_data[index, ]
test_data <- rf_data[-index, ]

# 6. Train Random Forest with 10-fold Cross-Validation
ctrl <- trainControl(
  method = "cv",
  number = 10,
  classProbs = TRUE,
  savePredictions = "final",
  summaryFunction = multiClassSummary
)

set.seed(123)
rf_model <- train(Groups ~ ., data = train_data,
                  method = "rf",
                  trControl = ctrl,
                  importance = TRUE)

save(rf_model, file = "rf_model_cv.RData")

# 7. Cross-validation results
# 7.1 Accuracy per fold
accuracy_data <- rf_model$resample

p1 <- ggplot(accuracy_data, aes(x = Resample, y = Accuracy)) +
  geom_col(fill = "darkgreen") +
  geom_errorbar(aes(ymin = Accuracy - sd(Accuracy), ymax = Accuracy + sd(Accuracy)), width = 0.2) +
  theme_minimal() +
  labs(title = "(A)", y = "Accuracy (proportion)") +
  theme(axis.text.x = element_text(angle = 45, hjust = 1),
        plot.title = element_text(size = 30, face = "bold"),
        axis.title.x = element_text(size = 25, face = "bold"),
        axis.title.y = element_text(size = 25, face = "bold"),
        axis.text = element_text(size = 16))

# 7.2 Variable importance
importance_df <- as.data.frame(randomForest::importance(rf_model$finalModel))
importance_df$Variable <- gsub("Hellinger_", "", rownames(importance_df))
importance_df <- importance_df[order(importance_df$MeanDecreaseGini), ]

p2 <- ggplot(importance_df, aes(x = reorder(Variable, MeanDecreaseGini), y = MeanDecreaseGini)) +
  geom_bar(stat = "identity", fill = "skyblue") +
  coord_flip() +
  theme_minimal() +
  labs(title = "(B)", x = "Variables", y = "Gini Index") +
  theme(plot.title = element_text(size = 30, face = "bold"),
        axis.title = element_text(size = 25, face = "bold"),
        axis.text = element_text(size = 25))

# 7.3 Export variable contribution table
importance_df$Percentage <- (importance_df$MeanDecreaseGini / sum(importance_df$MeanDecreaseGini)) * 100
importance_df <- importance_df[order(-importance_df$Percentage), ]
importance_df$Percentage <- round(importance_df$Percentage, 2)
importance_df$MeanDecreaseGini <- round(importance_df$MeanDecreaseGini, 2)

write.xlsx(importance_df,
           file = "C:/Users/aoswa/Documents/R_CP/Articulos/Joyapa/Variable_Importance.xlsx",
           sheetName = "Importance", row.Names = FALSE)

# 8. Independent test evaluation
pred_test <- predict(rf_model, newdata = test_data)
conf_test <- confusionMatrix(pred_test, test_data$Groups)
print(conf_test)

# 9. Compare training and test accuracy
train_acc_mean <- mean(rf_model$resample$Accuracy)
train_acc_sd <- sd(rf_model$resample$Accuracy)
test_acc <- conf_test$overall["Accuracy"]

accuracy_df <- data.frame(
  Dataset = c("Training (CV)", "Independent test"),
  Accuracy = c(train_acc_mean, test_acc),
  SD = c(train_acc_sd, NA)
)

p3 <- ggplot(accuracy_df, aes(x = Dataset, y = Accuracy, fill = Dataset)) +
  geom_bar(stat = "identity", width = 0.5) +
  geom_errorbar(aes(ymin = Accuracy - SD, ymax = Accuracy + SD), 
                width = 0.2, na.rm = TRUE) +
  ylim(0, 1) +
  labs(title = "(C)", y = "Accuracy (proportion)", x = "") +
  theme_minimal() +
  theme(legend.position = "none",
        plot.title = element_text(size = 30, face = "bold"),
        axis.text = element_text(size = 25),
        axis.title = element_text(size = 25, face = "bold")) +
  scale_fill_manual(values = c("darkgreen", "steelblue"))

# 10. Combine plots
final_plot <- p1 / p2 / p3 + plot_layout(heights = c(1, 1, 1))
print(final_plot)

ggsave("RF_Accuracy_Importance_TestComparison.png", final_plot, width = 10, height = 14, dpi = 500)

# 11. Prediction for new observations
# Again, enter the data for the most important variables
new_data <- read_excel("Data_with_groups_best_variables.xlsx")
new_data_hell <- new_data %>%
  rowwise() %>%
  mutate(across(all_of(selected_vars), 
                ~ ifelse(sum(c_across(all_of(selected_vars))^2) == 0, 0,
                         . / sqrt(sum(c_across(all_of(selected_vars))^2))),
                .names = "Hellinger_{col}")) %>%
  ungroup()

prediction_data <- new_data_hell %>% select(starts_with("Hellinger"))
predictions <- predict(rf_model, newdata = prediction_data)
new_data$Predicted_Group <- predictions


# Here is the matrix with the field of predicted groups.
write.xlsx(new_data, "New_Plant_Classifications.xlsx")

# 11.1 Confusion matrix if true labels are available
if ("Groups" %in% colnames(new_data)) {
  cm <- table(Predicted = predictions, Actual = new_data$Groups)
  print(cm)
  accuracy <- sum(diag(cm)) / sum(cm) * 100
  cat("Prediction accuracy on new samples:", round(accuracy, 2), "%\n")
}

# 12. Export only predictions (optional)
if ("ID" %in% colnames(new_data)) {
  write.xlsx(data.frame(ID = new_data$ID, Predicted_Group = predictions), 
             file = "Predictions_only.xlsx", row.names = FALSE)
}

# 13. Save full R session (optional)
save.image("RandomForest_Joyapa_English.RData")
