# Supplementary material for: Intraspecific morphological variation and environmental drivers in Macleania rupestris: a model-based population classification
Source: Front Plant Sci. 2025 Aug 12;16:1645659. doi: 10.3389/fpls.2025.1645659 (PMC12378330; doi:10.3389/fpls.2025.1645659)
Supplement: Supplementary file 2 [file DataSheet1.zip › Supplementary Code/2. Data_with_groups_best_variables.xlsx]

## Sheet: Sheet1
Site	Plants	SNF	H	FWD	FL	P	Groups
Guel	1	80.2	85.1787	15.508	14.6	5.75	1
Guel	2	46.4	83.123	12.88	12.244	4.5	2
Guel	3	77.6	93.0889	12.378	12.042	5.75	1
Guel	4	74.4	81.877	13.432	11.426	6.25	1
Guel	5	52.2	85.376	13.268	12.598	7	2
Guel	6	45.6	86.9121	11.95	11.916	4.5	2
Guel	7	31.4	85.8859	13.138	11.884	4.25	2
Guel	8	97	84.0288	13.4	12.436	5	1
Guel	9	29.4	83.3118	13.816	12.054	3.75	2
Guel	10	55.6	80.1505	15.37	13.078	5.75	2
Guel	11	68	85.2063	13.27	12.894	4.75	1
Guel	12	17	85.2359	12.266	11.942	7	2
Guel	13	101.4	84.7619	12.962	12.364	3.5	1
Guel	14	90.6	77.1978	13.382	12.682	3	1
Guel	15	119	78.7162	16.106	13.506	3.5	1
Guel	16	39	80.6552	12.452	12.696	4.25	2
Guel	17	53.2	78.7923	13.046	11.6	6.75	2
Guel	18	87.8	83.3597	13.368	11.33	3.25	1
Guel	19	57	83.7748	12.782	9.044	4.25	2
Guel	20	66.8	81.1892	14.474	13.042	5	1
Guel	21	96.4	79.0374	14.856	12.81	4.5	1
Guel	22	138.6	75.3555	15.282	13.232	5.25	1
Guel	23	188.8	82.7703	14.72	12.728	3	1
Guel	24	50.8	83.6387	13.73	12.072	4.5	2
Guel	25	89.2	82.4242	14.194	12.468	5.5	1
Guel	26	95.6	82.5898	14.368	14.552	3.25	1
Guel	27	99.6	78.6913	12.422	11.35	4.5	1
Guel	28	104.8	82.0993	14.998	14.4	10.25	1
Guel	29	64.4	72.2222	11.404	10.888	4.75	1
Guel	30	74.6	80.0175	15.452	14.394	5.75	1
Guel	31	35.6	87.9402	14.43	14.132	4.75	2
Guel	32	53	81.6781	12.834	11.398	5.75	2
Guel	33	45.2	81.7791	13.602	11.396	8	2
Guel	34	75.4	81.25	11.242	10.672	4.75	1
Guel	35	175	83.9677	13.42	14.748	4	1
Guel	36	25.8	84.331	12.544	11.186	6.75	2
Guel	37	73.8	80.3109	14.874	11.1	5.75	1
Guel	38	42.8	79.902	16.184	14.75	9.5	2
Guel	39	68.4	84.1797	11.752	11.162	5	1
Guel	40	19.8	78.2609	11.424	10.776	4.5	2
Guel	41	88	86.1336	14.892	13.224	6.5	1
Guel	42	57	82.9008	12.644	12.208	4.75	2
Guel	43	50.4	85.4054	13.76	12.318	4.25	2
Guel	44	147.8	83.7593	15.608	14.446	7.75	1
Guel	45	68.4	84.3364	16.354	13.32	7.5	1
Guel	46	11.6	81.3115	13.988	13.692	7.25	2
Guel	47	13.6	86.6911	13.714	12.466	6.25	2
Guel	48	86.2	86.3081	10.786	10.066	6.25	1
Guel	49	28.6	84.6154	11.612	10.684	8.25	2
Guel	50	51.8	83.9046	13.788	10.812	7.75	2
Luis Cordero	1	68.2	85.8586	12.208	12.508	4.5	1
Luis Cordero	2	102	83.8619	14.99	13.936	6.25	1
Luis Cordero	3	85.2	81.2641	13.98	14.624	10	1
Luis Cordero	4	64.2	84.1415	13.458	12.722	4	1
Luis Cordero	5	34.8	84.9935	13.488	12.458	5.5	2
Luis Cordero	6	54	84.2767	15.184	14.214	7.25	2
Luis Cordero	7	77.8	81.1833	14.972	12.822	6.25	1
Luis Cordero	8	123.8	82.3733	13.98	12.384	10.5	1
Luis Cordero	9	56.8	82.3333	15.464	14.318	9.25	2
Luis Cordero	10	71.2	84.4413	12.91	13.106	8.25	1
Luis Cordero	11	27.8	75.6391	12.736	12.422	11	2
Luis Cordero	12	36.2	82.148	12.72	12.706	15.25	2
Luis Cordero	13	55.4	84.8889	12.96	11.508	6.75	2
Luis Cordero	14	35.6	77.8252	11.492	10.724	8.5	2
Luis Cordero	15	69.6	81.8411	13.136	13.614	9	1
Luis Cordero	16	69.8	79.2517	14.046	13.53	5.75	1
Luis Cordero	17	72.8	80.3202	14.62	12.822	9.5	1
Luis Cordero	18	119.8	78.308	14.066	13.026	5.75	1
Luis Cordero	19	65.4	79.397	12.292	10.876	6.75	1
Luis Cordero	20	81.6	80	13.126	13.286	5	1
Luis Cordero	21	39	87.3255	14.44	13.626	9	2
Luis Cordero	22	84.6	84.1322	12.302	11.82	9.75	1
Luis Cordero	23	84.8	80.5645	15.996	14.328	5.25	1
Luis Cordero	24	26	83.0137	10.786	9.826	5.25	2
Luis Cordero	25	32.2	83.2861	15.02	13.838	10.75	2
Luis Cordero	26	110.6	82.2932	12.776	12.714	8	1
Luis Cordero	27	65.4	77.7476	13.188	13.116	5	1
Luis Cordero	28	97.8	77.5128	12.516	11.322	5.25	1
Luis Cordero	29	79.6	80.0554	11.104	11.344	5.5	1
Luis Cordero	30	37.2	85.8333	14.094	13.38	7.5	2
Luis Cordero	31	30.6	74.4505	10.63	10.36	8	2
Luis Cordero	32	94.6	80.2481	14.956	13.756	7.25	1
Luis Cordero	33	38	82.7471	15.264	14.042	8.5	2
Luis Cordero	34	86.6	75.5875	13.672	11.868	7	1
Luis Cordero	35	53	83.2974	14.112	13.05	9	2
Luis Cordero	36	63.6	78.9817	13.632	12.952	15.5	1
Luis Cordero	37	26.8	84.0361	11.63	10.322	5.5	2
Luis Cordero	38	46.6	73.3219	11.568	12.33	5.5	2
Luis Cordero	39	49.4	80.7062	14.786	12.576	4.5	2
Luis Cordero	40	184	84.6957	15.414	15.08	7	1
Luis Cordero	41	90.6	75.1015	13.796	11.97	9.25	1
Luis Cordero	42	77.2	75.817	10.27	10.5	6	1
Luis Cordero	43	68	81.8312	13.076	12.472	6.5	1
Luis Cordero	44	8.8	81.1715	11.64	11.13	5.75	2
Luis Cordero	45	62	82.8154	11.988	11.742	10.75	1
Luis Cordero	46	34.6	83.4595	14.25	13.482	8	2
Luis Cordero	47	28.6	83.8812	14.61	14.424	8	2
Luis Cordero	48	13.2	85.1892	14.374	14.564	8	2
Luis Cordero	49	50.6	86.0489	14.534	14.24	7.25	2
Luis Cordero	50	36	82.6425	15.684	14.26	8	2
San Vicente	1	26.4	82.6568	11.832	11.538	4.25	2
San Vicente	2	39.2	80.0708	13.448	13.192	3.75	2
San Vicente	3	30.6	83.0559	14.466	12.468	4.75	2
San Vicente	4	12.4	85.2941	12.69	12.612	4.5	2
San Vicente	5	19.8	83.6066	13.852	13.936	5	2
San Vicente	6	63	79.8479	12.342	10.99	5	1
San Vicente	7	21.8	86.631	10.96	10.254	5.25	2
San Vicente	8	30.6	86.8139	14.646	11.58	4	2
San Vicente	9	74.2	84.5062	27.37	10.844	5.75	1
San Vicente	10	65.8	84.39	12.834	12.778	7.25	1
San Vicente	11	30	78.4294	12.742	12.342	6	2
San Vicente	12	15.2	76.4938	15.976	14.926	6.25	2
San Vicente	13	30	80.8905	11.948	11.346	7	2
San Vicente	14	18.6	77.5909	15.6	13.814	6.75	2
San Vicente	15	37.2	80.4598	14.79	15.362	5.5	2
San Vicente	16	21	81.31	14.468	15.098	6	2
San Vicente	17	45	81.2432	14.008	14.978	3.25	2
San Vicente	18	20.4	82.8144	15.242	13.09	5	2
San Vicente	19	8.2	81.2329	13.028	12.21	4.5	2
San Vicente	20	32.6	81.3278	12.978	12.452	5.5	2
San Vicente	21	18	82.0093	11.198	11.296	5	2
San Vicente	22	23.4	82.0652	10.298	10.37	3	2
San Vicente	23	57.4	75.6287	11.836	11.15	6.75	1
San Vicente	24	26.6	85.6368	13.348	12.43	6	2
San Vicente	25	9	84.0813	13.264	12.336	3.5	2
San Vicente	26	14	81.403	13.036	12.016	6.25	2
San Vicente	27	54.8	81.5854	15.586	16.284	9.75	2
San Vicente	28	73	78.9223	11.398	11.684	6	1
San Vicente	29	12.8	85.6729	12.862	12.508	4.5	2
San Vicente	30	35.8	84.9948	14.868	13.874	5.5	2
San Vicente	31	74.8	82.7632	14.042	12.364	3.75	1
San Vicente	32	14	81.6619	15.392	14.468	7.5	2
San Vicente	33	32.4	79.1856	12.142	13.514	5.75	2
San Vicente	34	23.6	81.6594	11.854	9.894	5	2
San Vicente	35	46.2	80.774	13.336	13.486	6.25	2
San Vicente	36	38.2	80.4239	14.128	12.548	9.25	2
San Vicente	37	15.4	86.5854	13.586	13.892	6.75	2
San Vicente	38	33.6	84.6519	11.936	11.506	7.75	2
San Vicente	39	40.4	79.6363	12.11	12.858	6	2
San Vicente	40	27.4	82.2606	12.514	12.34	6	2
San Vicente	41	37.2	82.9952	14.982	13.706	9.75	2
San Vicente	42	17	81.9021	15.324	14.482	2.25	2
San Vicente	43	35.4	82.9893	15.722	16.736	6.5	2
San Vicente	44	49.8	82.2599	14.474	13.884	9	2
San Vicente	45	10.4	84.1033	13.126	13.758	4	2
San Vicente	46	47.8	76.7885	11.786	11.33	7	2
San Vicente	47	49.4	74.8676	12.454	12.116	7	2
San Vicente	48	25.2	84.4373	13.192	12.044	6.25	2
San Vicente	49	44.4	83.3537	13.932	13.422	4.5	2
San Vicente	50	40	81.4386	13.97	13.002	11.5	2
Nabon	1	41.3333	72.7273	14	15	4.1	2
Nabon	2	113.4	80.8696	13.8	13.8	5	1
Nabon	3	18	81.6993	13.7	13.3	5	2
Nabon	4	24	81.1024	13	14.5	8.2	2
Nabon	5	23.25	80.9069	13.1667	13.7	6.2	2
Nabon	6	27.25	82.5455	12.2	11.5	7.2	2
Nabon	7	12.5	83.1818	13.56	13.8	7	2
Nabon	8	13	80.8602	12.75	12.5	6	2
Nabon	9	29.75	82.3944	14	13.5	7.2	2
Nabon	10	15.75	81.295	14	14.8	7.6	2
Nabon	11	24.6667	84.5912	14.8	14.2	6	2
Nabon	12	12	85.192	11.9	12.6	11.4	2
Nabon	13	20.75	84.5902	13.75	11	6.4	2
Nabon	14	20	85.5148	11.9	13.1	6.2	2
Nabon	15	36.75	82.9327	14.75	16.8	10	2
Nabon	16	58.2	80.1425	15.4	13.5	6.6	2
Nabon	17	13.6667	80.6807	14.9	14.4	5.4	2
Nabon	18	40.6	79.625	12.6	13.2	5.6	2
Nabon	19	78.4	79.4308	12.9	11.9	6.8	1
Nabon	20	9.75	80.0234	13.7	12.5	6	2
Nabon	21	54.6667	80.2935	13.9	13.3	7	2
Nabon	22	3	85.6754	15.5	15.8	8.2	2
Nabon	23	18.5	87.2131	15.4	15.2	6.6	2
Nabon	24	14.75	80.5732	16.5	15	5	2
Nabon	25	13	86.7521	14.2	12.8	6.2	2
Nabon	26	29.2	82.7532	16.176	14.846	10	2
Nabon	27	22.8	80.4711	14.868	14.394	7.5	2
Nabon	28	36.2	85.6932	13.424	11.854	9.5	2
Nabon	29	18.8	84.0347	14.092	13.4	5.5	2
Nabon	30	30.8	83.9466	17.006	15.332	5.5	2
Nabon	31	55.4	87.6535	13.54	13.778	7.75	2
Nabon	32	23.2	81.5407	16.336	15.778	7.25	2
Nabon	33	24	80.5959	16.876	15.31	8.75	2
Nabon	34	43.6	81.4098	16.528	15.09	8	2
Nabon	35	28	81.26	18.166	17.306	6.75	2
Nabon	36	7.6	81.7276	18.204	16.838	6	2
Nabon	37	25.4	80.6637	17.118	16.12	9.75	2
Nabon	38	25.6	83.8415	15.002	13.998	5.5	2
Nabon	39	13.6	83.5742	13.554	12.992	6.75	2
Nabon	40	28.6	84.9462	14.152	13.798	7.25	2
Nabon	41	15.2	84.3681	14.222	13.77	6.25	2
Nabon	42	34.2	84.1549	14.572	12.632	4.75	2
Nabon	43	38.6	83.5347	13.008	11.758	9.75	2
Nabon	44	44.6	82.6467	13.76	12.544	4.75	2
Nabon	45	30.6	83.5294	12.108	12.568	6.75	2
Nabon	46	15.2	82.3163	16.52	16.238	7	2
Nabon	47	35.4	66.0241	16.668	15.276	6.25	2
Nabon	48	32.8	83.5455	14.884	12.972	5.25	2
Nabon	49	30.4	83.6784	14.422	12.474	3.5	2
Nabon	50	26.4	84.4807	13.864	12.628	5.25	2
