# Supplementary material for: Intraspecific morphological variation and environmental drivers in Macleania rupestris: a model-based population classification
Source: Front Plant Sci. 2025 Aug 12;16:1645659. doi: 10.3389/fpls.2025.1645659 (PMC12378330; doi:10.3389/fpls.2025.1645659)
Supplement: Supplementary file 2 [file DataSheet1.zip › Supplementary Code/5. Variable_Importance.xlsx]

## Sheet: Importance
X1
