# Supplementary material for: Intraspecific morphological variation and environmental drivers in Macleania rupestris: a model-based population classification
Source: Front Plant Sci. 2025 Aug 12;16:1645659. doi: 10.3389/fpls.2025.1645659 (PMC12378330; doi:10.3389/fpls.2025.1645659)
Supplement: Supplementary file 2 [file DataSheet1.zip › Supplementary Code/Read.txt]

This code, grouped into a folder, contains the following files:

1. Supplementary_Code.R – Contains the complete R code used in the analysis.

2. Data_with_best_variable_groups.xlsx – Table with the most important variables and their previously identified groups.

3. New_Plant_Classification.xlsx – This table has the groups identified and described in Table 2. 
The field with the morphological groups predicted with our Random Forest model is added. It is generated in code step 11. 

4. rf_model_cv.RData – File storing the Random Forest model generated during the analysis.

5. Variable_Importance.xlsx – Table generated in step 7.3, showing the most important variables and their contributions to the Random Forest model.
